# Supplementary material for: A-REST (Activity to Reduce Excessive Sitting Time): A Feasibility Trial to Reduce Prolonged Sitting in Police Staff
Source: Int J Environ Res Public Health. 2022 Jul 27;19(15):9186. doi: 10.3390/ijerph19159186 (PMC9368451; doi:10.3390/ijerph19159186)
Supplement: Supplementary file 1 [file ijerph-19-09186-s001.zip]

Archive with 1 entries (1 files):
- ijerph-1789158-supplementary.pdf
